# Supplementary material for: Xanthone-1,2,4-triazine and Acridone-1,2,4-triazine Conjugates: Synthesis and Anticancer Activity
Source: Pharmaceuticals (Basel). 2023 Mar 7;16(3):403. doi: 10.3390/ph16030403 (PMC10058176; doi:10.3390/ph16030403)
Supplement: Supplementary file 1 [file pharmaceuticals-16-00403-s001.zip]

Archive with 1 entries (1 files):
- pharmaceuticals-2153485-supplementary.pdf
